# Supplementary material for: Use of DAVID algorithms for clustering custom annotated gene lists in a non-model organism, rainbow trout
Source: BMC Res Notes. 2018 Jan 23;11:63. doi: 10.1186/s13104-018-3154-7 (PMC5781295; doi:10.1186/s13104-018-3154-7)
Supplement: Supplementary file 1 — Additional file 1. R_script for clustering. [file 13104_2018_3154_MOESM1_ESM.txt]

#Functional gene clustering using DAVID algorithms---Hao Ma, Guangtu Gao, Gregory M Weber---2017

#The input file has two columns with hearder names of 'Gene_identifier' and 'Annotation_information', which can be saved as Text (Tab delimited) file") 

Path_file<-readline("Please enter the PATH and FILE seperated by \\:")
# For example, copy and paste: c:\Users\haoma\My Documents\Egg_quality_ paper_CRIS_Project\Cluster analysis\Gene_GO_test.txt

cv<-as.numeric(strsplit(readline("Enter cut-off kappa values seperated by space : "), " ")[[1]])
# For example, type: 0.3 0.35 0.4 0.5

# Execute above line by line, then select the following script and run. kappa values and results will be saved under the folder provided above. The result file can be opened with Excel-> Select Text file->Delimited->Tab->General.

D<-read.table(Path_file,head=TRUE, colClasses =c("character","character"))

D<-D[order(D$Gene_identifier),]

Total_N<-nrow(D)

D_unique<-D[!duplicated(D$Gene_identifier),]   #Extract unique gene name

N<-nrow(D_unique)

Kappa_matrix<-matrix(0,N+1, N+1) #create a matrix for kappa values

for (i in 1:N){

      Kappa_matrix[i+1,1]=D_unique[i,1]

      Kappa_matrix[1,i+1]=D_unique[i,1]
}

Cat_unique<-D[!duplicated(D$Annotation_information),]

M<-nrow(Cat_unique)

paste("Total number of rows in your input file:", Total_N)

paste ("Total number of unique gene identifiers:", N)

paste ("Total number of unique gene annotation information:", M)

Gene_Cat_matrix<-matrix(0, N+1, M+1)

for (i in 1:N){

     Gene_Cat_matrix[i+1,1]=Kappa_matrix[i+1,1]

                }

for (j in 1:M){

      Gene_Cat_matrix[1,j+1]=Cat_unique[j,2]

                 }
rm(D_unique, Cat_unique)

paste ("Generating two-way table:") 

for (i in 1:N){

     D1<-subset(D,Gene_identifier==Gene_Cat_matrix[i+1,1]) 

     N1<-nrow(D1)

     for (j in 1:M){

          for (k in 1:N1){

          if (Gene_Cat_matrix[i+1,1]==D1[k,1] && Gene_Cat_matrix[1,j+1]==D1[k,2]){ 

              Gene_Cat_matrix[i+1,j+1]=1}

                          }        

         print (c(i+1,j+1))

         }}

        rm(D1)

paste ("Calculating kappa values:")

for(i in 2:(N+1)){

    for (j in 2:(N+1)){ 

         if (i==j){

             Kappa_matrix[i,j]=1}

         if(i<j){

             a<-0;b<-0;c<-0;d<-0 

             sum1 <- sum(as.numeric(Gene_Cat_matrix[i,2:(M+1)]))

             sum2 <- sum(as.numeric(Gene_Cat_matrix[j,2:(M+1)]))

             for (k in 2:(M+1)){

                  if (Gene_Cat_matrix[i,k]==1 && Gene_Cat_matrix[j,k]==1){

                      a<-a+1}
                                }                                
             b <- sum1-a; c <- sum2-a; d <- M+a-sum1-sum2                                            

             Kappa_matrix[i,j]<-((a+d)*M-(a+b)*(a+c)-(c+d)*(b+d))/(M^2-(a+b)*(a+c)-(c+d)*(b+d))

             Kappa_matrix[j,i]=Kappa_matrix[i,j]

             print (c(i,j))

                 }             

                 }

                 }

Path_file1 <- substr(Path_file,1,nchar(Path_file)-4)

Path_file2 <- paste(c(Path_file1,"_Kappa_value",".txt"),collapse = "")

write.table(Kappa_matrix,file=Path_file2, sep="\t", col.names = F, row.names = F)


for (aa in cv){

     D <- read.table(Path_file2, head=TRUE);

     Path_file1 <- substr(Path_file2,1,nchar(Path_file)-4)

     Path_file3 <- paste(c(Path_file1,"_cut_off_",aa,"_cluster.txt"),collapse = "")

     Row<-nrow(D)

     Col<-ncol(D)

     for (x in 1:Row){                 

          for (y in 2:Col){            

               if (D[x,y]>=aa){        

                   D[x,y]<-1}

               else {D[x,y]<-0}

                     }

                  }

     Group<-cbind(D,0)                 

     names = c(colnames(D), "Seed")

     colnames(Group)<- names

     for (i in 1:Row){                  

          j<-0

          S<-(sum(D[i,2:Col])-1)          

          if (S<3){

              Group[i,(Col+1)]<-0

                   }
          else{
               a<-0

               Temp<-matrix(0,Row,Col)

          for (j in 2:Col){

               if((j-1)!=i){

                  if(D[i,j]==1){

                     Temp[,j]<-D[,j]
                                }

                       }

                       }

          for (k in 2:Col){

               if ((k-1)!=i){

                   if(D[i,k]==1){ 

                       a<-a+sum(Temp[(k-1),])
                                 }

                             }
                           }
 
        if(2*a>=S*(S+1)){

           Group[i,(Col+1)]<-1

           } else{Group[i,(Col+1)]<-0}

         }

         print (c(i,j))

         }

     print("Complete selected seed genes")

     D <- Group

     Row<-nrow(D)

     Col<-ncol(D)

     Group<-D

     for(i in 1:(Row-1)){

         if(Group[i,Col]==1){

            for(j in (i+1):Row){

                if(Group[j,Col]==1 & Group[i,Col]==1){

                   a<-0;b<-0;c<-0;s1<-0;s2<-0

                   s1<-sum(Group[i,2:(Col-1)])

                   s2<-sum(Group[j,2:(Col-1)])

                   for(k in 2:(Col-1)){

                       if(Group[i,k]==1 & Group[j,k]==1){

                          a<-a+1

                               }

                               }

                       if (2*a>s1){

                           for (l in 2:(Col-1)){
   
                                if (Group[i,l]==1 & Group[j,l]==0){

                                    Group[j,l]<-1
                                                                  }
     
                                                }

                            Group[i, Col]<-0          
        
                                 }

                        else if(2*a>s2){
  
                                for (m in 2:(Col-1)){

                                     if (Group[i,m]==0 & Group[j,m]==1){

                                         Group[i,m]<-1
  
                                                                        }

                                                     }
                                     Group[j, Col]<-0

                                        }
                                        }
                         print(c(i,j))
                             }
                             }
                             }

     names(Group)[Col] <- "Cluster"

     names(Group)[1] <- "Seed_gene"

     Group<-subset(Group,Cluster==1) 

     Row<-nrow(Group)

     Col<-ncol(Group)

     for (i in 1:Row){

          Group[i,Col]<-i

          for (j in 2:(Col-1)){

               if (Group[i,j]==1){

                   Group[i,j]<-colnames(Group)[j]
                                  }
                               }

                     }

     write.table(Group, file=Path_file3)

     }
