# Supplementary material for: Use of DAVID algorithms for clustering custom annotated gene lists in a non-model organism, rainbow trout
Source: BMC Res Notes. 2018 Jan 23;11:63. doi: 10.1186/s13104-018-3154-7 (PMC5781295; doi:10.1186/s13104-018-3154-7)
Supplement: Supplementary file 2 — Additional file 2: Table S1. Changes in the number of genes harbored in each module with kappa score. Table S2. The enrichment score for the largest module estimated by using three GO categories. Table S3. Changes in the enrichment score for the largest module with kappa score, estimated for each GO category. [file 13104_2018_3154_MOESM2_ESM.zip › Table S1.xls]

## Sheet: Sheet1
Table S1 Changes in the number of genes harbored in each module with kappa score
Comparison	Kappa score	Module1	Module2	Module3	Module4	Module5	Module6	Module7	Module8	Module9	Module10	Module11	Module12	Module13	Module14	Module15	Module16	Module17	Module18	Module19	Module20	Module21	Module22	Module23	Module24	Module25	Module26	Module27	Module28	Module29	Module30	Module31	Module32	Module33	Module34	Module35	Module36	Module37	Module38	Module39	Module40	Module41	Module42	Module43	Module44	Module45	Module46	Module47	Module48
Control_MIH	0.1	3279	1509	521	409	266	170	99	99	68	64	49	45	40	30	28	23	23	19	17	14	13	8	6	6	5	5	4	4	4	4
	0.2	3017	422	376	305	252	180	174	122	112	97	85	84	51	51	47	35	27	20	19	19	17	17	10	10	10	9	9	9	8	7	7	7	7	7	7	6	6	6	5	5	5	5	5	5	5	5	5	5
	0.3	2401	362	245	216	176	172	104	95	92	76	72	72	67	59	54	53	52	43	41	39	28	28	23	23	22	21	21	20	20	20	19	19	18	17	17	17	16	15	12	12	11	10	10	9	9	8	8	8
	0.35	1684	306	194	179	156	151	137	128	85	82	81	77	67	65	58	55	51	50	48	43	42	32	30	30	30	25	24	24	23	23	22	22	21	20	19	18	18	17	17	16	15	14	13	13	12	9	9	9
	0.4	725	217	161	152	124	88	76	59	57	47	46	46	42	41	37	33	31	30	27	26	25	25	24	24	22	21	21	20	19	18	17	17	17	16	15	14	14	13	13	13	13	12	10	10	10	10	10	9
	0.5	267	103	81	76	69	55	48	36	30	27	25	25	23	23	23	23	22	22	21	20	18	17	16	16	15	15	14	14	14	14	13	13	13	12	12	12	11	11	11	10	10	10	10	9	9	9	8	8
	0.6	245	100	79	75	59	51	47	36	32	25	25	24	23	23	18	15	15	15	15	14	14	14	13	13	13	12	12	11	10	9	9	9	9	9	9	9	9	9	9	8	8	8	8	7	7	7	6	6
	0.7	63	31	31	29	26	24	15	15	15	14	14	14	14	13	13	13	12	11	11	11	10	10	10	10	9	9	9	8	8	8	8	8	8	8	7	7	7	7	7	7	7	7	7	7	6	6	6	6
	0.8	63	26	20	19	16	15	15	14	12	11	11	11	11	11	10	10	10	10	9	8	8	8	8	8	8	8	7	7	7	7	7	6	6	6	6	6	6	6	5	5	5	5	5	5	5	5	5	5
	0.9	63	26	15	15	14	11	11	11	11	10	10	10	9	9	8	8	8	8	8	8	8	7	7	7	7	6	6	6	6	6	6	6	6	5	5	5	5	5	5	5	5	5	5	5	5	5	5	5
Control_Fresh	0.1	1266	446	221	190	36	29	21	15	14	14	13	11	10	9	7	7	6	6	6	6	5	4	4
	0.2	965	272	265	246	93	75	69	31	24	22	21	21	19	19	15	13	13	12	11	10	10	9	9	7	7	7	6	6	6	6	6	6	5	4	4	4	4	4	4	4	4	4	4	4	4
	0.3	341	195	158	145	107	92	71	56	24	21	19	18	18	16	16	14	12	10	10	9	9	9	9	9	8	7	7	6	5	5	5	5	5	5	5	4	4	4	4	4	4
	0.35	299	119	90	87	55	47	39	29	24	24	22	19	19	18	18	15	13	12	12	11	11	10	10	10	9	8	8	8	8	6	5	5	5	5	5	5	5	5	5	4	4	4	4	4	4	4	4	4
	0.4	183	77	53	45	34	32	26	23	23	23	18	18	17	17	16	14	13	12	12	10	10	9	9	9	9	9	8	8	8	8	7	7	6	6	6	6	6	5	5	5	5	5	5	5	5	5	5	5
	0.5	67	57	24	18	18	16	16	16	15	15	14	12	12	12	11	10	9	9	9	8	8	8	8	8	8	7	7	7	7	7	7	7	6	6	6	6	6	5	5	5	5	5	5	5	5	5	5	5
	0.6	63	31	24	16	15	15	15	13	12	12	10	10	10	10	9	9	8	8	8	8	7	7	7	7	6	6	6	6	6	6	5	5	5	5	5	5	5	5	5	5	5	5	4	4	4	4	4	4
	0.7	30	17	12	11	9	8	8	8	8	8	8	8	7	6	6	6	6	6	5	5	5	5	5	5	5	5	5	5	4	4	4	4	4	4	4	4	4	4	4	4	4	4	4	4	4	4	4	4
	0.8	30	11	11	9	8	8	8	8	8	7	7	6	6	6	6	5	5	5	5	5	5	5	5	5	4	4	4	4	4	4	4	4	4	4	4	4	4
	0.9	30	11	9	8	8	8	8	7	7	7	6	6	6	6	5	5	5	5	5	5	4	4	4	4	4	4	4	4	4	4
Control_SPH	0.1	431	293	69	56	22	18	17	14	13	8	6	6	5	4	4
	0.2	231	88	59	55	36	24	20	17	15	13	10	10	9	9	8	8	7	5	5	4	4	4	4	4	4	4
	0.3	139	34	26	24	21	20	16	11	7	7	7	7	5	5	5	5	5	5	4	4	4	4	4	4	4
	0.35	106	27	23	20	17	14	10	7	7	7	6	6	5	5	4	4	4	4
	0.4	80	18	15	15	14	6	6	6	5	5	4	4	4	4	4	4
	0.5	41	15	11	9	8	7	7	6	5	5	4	4	4	4	4
	0.6	39	13	7	7	6	6	6	5	5	5	4	4	4	4
	0.7	18	6	6	6	6	5	5	5	4	4	4	4
	0.8	18	6	6	5	4	4	4	4
	0.9	18	6	6	5	4	4
[truncated: 123 more columns]
