# Supplementary material for: Use of DAVID algorithms for clustering custom annotated gene lists in a non-model organism, rainbow trout
Source: BMC Res Notes. 2018 Jan 23;11:63. doi: 10.1186/s13104-018-3154-7 (PMC5781295; doi:10.1186/s13104-018-3154-7)
Supplement: Supplementary file 2 — Additional file 2: Table S1. Changes in the number of genes harbored in each module with kappa score. Table S2. The enrichment score for the largest module estimated by using three GO categories. Table S3. Changes in the enrichment score for the largest module with kappa score, estimated for each GO category. [file 13104_2018_3154_MOESM2_ESM.zip › Table S2.xls]

## Sheet: Sheet1
Table S2 The enrichment score for the largest module estimated by using three GO categories
Kappa score	Control_MIH		Control_Fresh		Control_SPH
	Enrichment score	Number of genes	Enrichment score	Number of genes	Enrichment score	Number of genes
0.1	1.06263	3279	1.35785	1266	1.30236	431
0.2	1.08118	3017	1.4029	965	1.45106	231
0.3	1.16095	2401	1.40578	341	1.5829	139
0.35	1.22801	1684	1.42178	299	1.68775	106
0.4	1.3912	725	1.80098	183	1.90141	80
0.5	1.52296	267	1.78379	67	1.67962	41
0.6	1.62142	245	1.64794	63	1.7015	39
0.7	3.59062	63	1.55686	30	1.37811	18
0.8	3.59062	63	1.55686	30	1.37811	18
0.9	3.59062	63	1.55686	30	1.37811	18
