# Supplementary material for: Use of DAVID algorithms for clustering custom annotated gene lists in a non-model organism, rainbow trout
Source: BMC Res Notes. 2018 Jan 23;11:63. doi: 10.1186/s13104-018-3154-7 (PMC5781295; doi:10.1186/s13104-018-3154-7)
Supplement: Supplementary file 2 — Additional file 2: Table S1. Changes in the number of genes harbored in each module with kappa score. Table S2. The enrichment score for the largest module estimated by using three GO categories. Table S3. Changes in the enrichment score for the largest module with kappa score, estimated for each GO category. [file 13104_2018_3154_MOESM2_ESM.zip › Table S3.xls]

## Sheet: Sheet1
Table S3 Changes in the enrichment score for the largest module with kappa score, estimated for each GO category.
Kappa score	Control_MIH			Control_Fresh			Control_SPH
	Biological process	Molecular function	Cellular component	Biological process	Molecular function	Cellular component	Biological process	Molecular function	Cellular component
0.1	1.09564	1.01306	1.01994	1.4035	1.2425	1.48626	1.24441	1.46469	1.13982
0.2	1.11427	1.02613	1.06188	1.47097	1.25793	1.56193	1.40792	1.5667	1.30412
0.3	1.22983	1.05301	1.15426	1.48171	1.16314	1.77541	1.49822	1.67454	1.60471
0.35	1.29411	1.1292	1.2149	1.50747	1.16154	1.8014	1.65028	1.71934	1.71443
0.4	1.48385	1.24848	1.44844	1.77562	1.51553	2.69229	1.83374	2.00477	1.7857
0.5	1.64469	1.41868	1.42907	1.65328	1.71608	2.17109	1.39814	1.77321	1.94449
0.6	1.73182	1.57755	1.4245	1.631	1.71108	1.60321	1.41076	1.79943	1.94449
0.7	3.52313	4.24183	2.14655	1.13349	2.35958	1.4642	1.36274	1.07064	2.34663
0.8	3.52313	4.24183	2.14655	1.13349	2.35958	1.4642	1.36274	1.07064	2.34663
0.9	3.52313	4.24183	2.14655	1.13349	2.35958	1.4642	1.36274	1.07064	2.34663
